# Supplementary material for: Psychological distress mediated the effects of self-stigma on quality of life in opioid-dependent individuals: A cross-sectional study
Source: PLoS One. 2019 Feb 6;14(2):e0211033. doi: 10.1371/journal.pone.0211033 (PMC6364895; doi:10.1371/journal.pone.0211033)
Supplement: S2 Appendix — (SAS) [file pone.0211033.s002.sas]

/*model 1*/
%macro liner1_1;
%do i= 1 %to 28;
proc reg data=a.a7;
model Q&i.=sex_reg agegp_reg1 agegp_reg2 edu_reg1 edu_reg2 work_reg  HIV HCV  ampfrom_gp OSTfrom_gp 
Q_scores_of_heroin_use current_amphetamine_use_gp current_BZD_use_gp HIV_risk_taking_scores 
social_functioning_scores health_status_scores Stotal_reg;
run;
%end;
%mend ;
%liner1_1;

%macro liner1_2;
%do i= 1 %to 4;
proc reg data=a.a7;
model Dom&i.=sex_reg agegp_reg1 agegp_reg2 edu_reg1 edu_reg2 work_reg  HIV HCV  ampfrom_gp OSTfrom_gp 
Q_scores_of_heroin_use current_amphetamine_use_gp current_BZD_use_gp HIV_risk_taking_scores 
social_functioning_scores health_status_scores Stotal_reg;
run;
%end;
%mend ;
%liner1_2;

/*model 2*/
%macro liner2_1;
%do i= 1 %to 28;
proc reg data=a.a7;
model Q&i.=sex_reg agegp_reg1 agegp_reg2 edu_reg1 edu_reg2 work_reg  HIV HCV ampfrom_gp OSTfrom_gp 
Q_scores_of_heroin_use current_amphetamine_use_gp current_BZD_use_gp HIV_risk_taking_scores 
social_functioning_scores health_status_scores psychological_adjustment_scores;
run;
%end;
%mend ;
%liner2_1;

%macro liner2_2;
%do i= 1 %to 4;
proc reg data=a.a7;
model Dom&i.=sex_reg agegp_reg1 agegp_reg2 edu_reg1 edu_reg2 work_reg HIV HCV ampfrom_gp OSTfrom_gp 
Q_scores_of_heroin_use current_amphetamine_use_gp current_BZD_use_gp HIV_risk_taking_scores 
social_functioning_scores health_status_scores psychological_adjustment_scores;
run;
%end;
%mend ;
%liner2_2;

/*model 3*/
%macro liner3_1;
%do i= 1 %to 28;
proc reg data=a.a7;
model Q&i.=sex_reg agegp_reg1 agegp_reg2 edu_reg1 edu_reg2 work_reg HIV HCV ampfrom_gp OSTfrom_gp 
Q_scores_of_heroin_use current_amphetamine_use_gp current_BZD_use_gp HIV_risk_taking_scores 
social_functioning_scores health_status_scores psychological_adjustment_scores Stotal_reg;
run;
%end;
%mend ;
%liner3_1;

%macro liner3_2;
%do i= 1 %to 4;
proc reg data=a.a7;
model Dom&i.=sex_reg agegp_reg1 agegp_reg2 edu_reg1 edu_reg2 work_reg HIV HCV ampfrom_gp OSTfrom_gp 
Q_scores_of_heroin_use current_amphetamine_use_gp current_BZD_use_gp HIV_risk_taking_scores 
social_functioning_scores health_status_scores psychological_adjustment_scores Stotal_reg;
run;
%end;
%mend ;
%liner3_2;
